# Supplementary material for: Insulin Receptor-Related Receptor Activation by Artificial Double-ER Mutations in the Transmembrane Domain
Source: Int J Mol Sci. 2026 May 14;27(10):4364. doi: 10.3390/ijms27104364 (PMC13207528; doi:10.3390/ijms27104364)
Supplement: Supplementary file 1 [file ijms-27-04364-s001.zip]

Archive with 3 entries (3 files):
- IRRmut_ijms_suppl.pdf
- IRS-1_blot.jpg
- pIRS1_pIRR_blots.jpg
